# Supplementary material for: PNPLA7 mediates Parkin-mitochondrial recruitment in adipose tissue for mitophagy and inhibits browning
Source: Nat Commun. 2025 Jul 19;16:6651. doi: 10.1038/s41467-025-61904-w (PMC12274619; doi:10.1038/s41467-025-61904-w)
Supplement: Supplementary file 4 — Source Data [file 41467_2025_61904_MOESM4_ESM.xlsx]

## Sheet: Fig 1b
				RT				Cold					P valve
		BAT	P7	0.749003	1.14714	0.928545	1.17531	0.772734	0.3543	0.35553	0.845598	0.579565	0.0238145
			UCP1	0.49512	1.66538	0.8561	0.9834	2.32278	2.06458	2.78148	2.15973	2.4723	0.00116517
				RT				Cold					P valve
		iWAT	P7	1.20576	0.80382	1.08293	0.907484	0.221433	0.272617	0.299358	0.233249	0.343872	4.99181e-05
			UCP1	0.831132	1.30871	1.02324	0.836913	39.0743	43.6572	121.781	22.6769	94.8877	0.0204555

## Sheet: Fig1c
			RT			Cold			P value
	BAT	PNPLA7	1.35563	0.910323	0.734048	0.243636	0.253349	0.299403	0.0167558
		UCP1	0.441636	1.3302	1.22816	4.25268	3.95562	3.70443	0.000770231
	iWAT	PNPLA7	1.01797	0.855595	1.12643	0.394501	0.526542	0.488141	0.00381026
		UCP1	1.38993	0.601307	1.00879	25.1516	29.4563	36.6474	0.000938976
		PGC1A	1.3241	1.22752	0.448379	5.99827	9.39579	8.20815	0.00266133

## Sheet: Fig 1d
				RT				Cold					P valve
		BAT	P7	1.22516	0.971285	0.636383	1.16713	0.456272	0.631987	0.343401	0.470728	0.448434	0.00434125
			UCP1	1.04172	1.136	1.09731	0.716466	4.54402	4.43511	4.06701	4.38923	4.25444	2.70796e-08
			P7	RT				Cold					P valve
		iWAT	UCP1	1.06457	1.07943	1.2529	0.603018	0.334545	0.297358	0.615689	0.439908	0.438386	0.00410505
				0.369017	0.440361	2.43979	0.750934	106.651	269.055	204.614	57.153	36.4225	0.0325546

## Sheet: Fig 1e
						RT			Cold			P value
				BAT	PNPLA7	0.918475	1.10333	0.978196	0.452979	0.852854	0.617673	0.0488371
					UCP1	1.17916	0.978777	0.842066	2.51772	2.44367	2.71526	0.000253722
				iWAT	PNPLA7	0.924225	0.874985	1.20079	0.735529	0.646991	0.644796	0.0373955
					UCP1	1.02171	0.84128	1.13701	14.7517	14.4638	16.918	5.07892e-05
					PGC1A	1.04216	0.491109	1.46682	3.09381	2.07691	4.61732	0.0458041

## Sheet: Fig 1f
				Ctr				NE				P valve
			P7	1.21487	1.04305	0.859046	0.883197	0.709959	0.758282	0.532483	0.815528	0.027905
			UCP1	0.810774	0.819248	1.18294	1.18704	9.01528	10.8707	10.1076	9.89961	4.84953e-07

## Sheet: Fig 1g
								Ctr				CL				P valve
							P7	1.08765	1.06897	0.856317	0.987065	0.347773	0.527125	0.519868	0.493532	0.000228321
							UCP1	0.943923	1.19892	0.581053	1.2761	9.96411	14.3377	17.1691	8.76492	0.0010402

## Sheet: Fig 1h
				Ctr				ISO				P valve
			P7	0.890048	0.970604	1.08821	1.05114	0.457535	0.50943	0.434357	0.38076	3.81944e-05
			UCP1	1.37358	0.786185	0.872327	0.967908	63.0289	75.7378	64.8009	81.4556	3.89781e-06

## Sheet: Fig 1i
			Ctr				cAMP				P valve
		P7	0.729262	1.07141	1.09014	1.10919	0.36337	0.353433	0.310897	0.433622	0.000517194
		UCP1	1.12119	0.965954	0.795551	1.11731	2.02796	1.7963	2.77989	2.59373	0.0017935

## Sheet: Fig 1j
			Ctr			T3			P valve
		P7	0.954195	1.04417	1.00163	0.387524	0.429984	0.374323	4.09394e-05
		UCP1	0.948765	1.17212	0.879114	6.4716	8.05074	6.29463	0.00046371

## Sheet: Fig 1k
			Ctr				Rosi				P valve
		P7	1.03267	1.2366	0.868367	0.862368	0.75697	0.830111	0.551478	0.655822	0.0305225
		UCP1	0.767024	1.10753	1.0885	1.03695	52.9788	53.3473	51.8885	85.4698	0.000332662

[truncated: 105 more sheets: Fig 2a, Fig 2b, Fig 2c, Fig 2d, Fig 2e, Fig 2g, Fig 2h, Fig 2i, Fig 2j, Fig 2k, Fig 2l, Fig 2n, Fig 3b, Fig 3d, Fig 3f, Fig 3h, Fig 3i, Fig 3j, Fig 3k, Fig 3l …]
